# Supplementary material for: Autoimmune Processes and Chronic Inflammation as Independent Risk Factors for Metabolic Complications in Women with Polycystic Ovary Syndrome
Source: Metabolites. 2025 Feb 20;15(3):141. doi: 10.3390/metabo15030141 (PMC11943895; doi:10.3390/metabo15030141)
Supplement: Supplementary file 1 [file metabolites-15-00141-s001.zip]

Archive with 1 entries (1 files):
- metabolites-3465175-supplementary.pdf
